# Supplementary material for: Electro-Blown Spun Ultra-High Molecular Weight Poly(L-Lactic Acid) Fibrous Membranes for High-Efficiency Air Filtration in Multiple Environments
Source: Nanomaterials (Basel). 2026 May 14;16(10):604. doi: 10.3390/nano16100604 (PMC13209628; doi:10.3390/nano16100604)
Supplement: Supplementary file 1 [file nanomaterials-16-00604-s001.zip]

Archive with 2 entries (2 files):
- nanomaterials-4300021-supplementary.pdf
- Video S1.mp4
